# Supplementary material for: SEM/EDX analysis of stomach contents of a sea slug snacking on a polluted seafloor reveal microplastics as a component of its diet
Source: Sci Rep. 2022 Jun 17;12:10244. doi: 10.1038/s41598-022-14299-3 (PMC9206003; doi:10.1038/s41598-022-14299-3)
Supplement: Supplementary file 1 — Supplementary Information. [file 41598_2022_14299_MOESM1_ESM.xlsx]

## Sheet: Foglio1
	Microplastics classified according to size for each colour
		˃ 500 µm	100-500 µm	˂ 100 µm	tot
	Bicolor	12	9	2	23
	Black	46	22	124	192
	Blue	11	12	5	28
	Brown	2	3	38	43
	Green	7	6	5	18
	Orange	3	8	29	40
	Purple	1	2	1	4
	Red	1	0	1	2
	Pink	1	0	0	1
	Transparent	9	5	6	20
	White	7	27	16	50
		100	94	227
							˃ 500 µm	100-500 µm	˂ 100 µm
	Microplastics classified according to size
	˃ 500 µm	100
	100-500 µm	94
	˂ 100 µm	227
		421
	Microplastics classified according to colour
								Bicolor	23	5.46318
								Black	192	45.6057
								Blue	28	6.65083
								Brown	43	10.67
								Green	18	4.27553
								Orange	40	9.92556
								Purple	4	0.950119
								Red	2	0.475059
								Pink	1	0.23753
								Transparent	20	4.75059
								White	50	11.8765
									421
